# Supplementary material for: Impact of COVID-19 Pandemic on Sleep Quality, Stress Level and Health-Related Quality of Life—A Large Prospective Cohort Study on Adult Danes
Source: Int J Environ Res Public Health. 2021 Jul 17;18(14):7610. doi: 10.3390/ijerph18147610 (PMC8307688; doi:10.3390/ijerph18147610)
Supplement: Supplementary file 1 [file ijerph-18-07610-s001.zip]

Archive with 1 entries (1 files):
- ijerph-1289310-SI.pdf
